# Supplementary material for: Mycotoxin Analysis of Grain via Dust Sampling: Review, Recent Advances and the Way Forward: The Contribution of the MycoKey Project
Source: Toxins (Basel). 2022 May 31;14(6):381. doi: 10.3390/toxins14060381 (PMC9227346; doi:10.3390/toxins14060381)
Supplement: Supplementary file 1 [file toxins-14-00381-s001.zip]

Archive with 1 entries (1 files):
- toxins-1740767-supplementary.pdf
